# Supplementary material for: Evolution of the Jawed Vertebrate (Gnathostomata) Stomach Through Gene Repertoire Loss: Findings from Agastric Species
Source: J Dev Biol. 2025 Aug 5;13(3):27. doi: 10.3390/jdb13030027 (PMC12372087; doi:10.3390/jdb13030027)
Supplement: Supplementary file 1 [file jdb-13-00027-s001.zip]

Archive with 3 entries (3 files):
- Figure_S1_S2.pdf
- Table_S1 (2).xlsx
- Table_S2.xls
