# Supplementary material for: Evolution of the Jawed Vertebrate (Gnathostomata) Stomach Through Gene Repertoire Loss: Findings from Agastric Species
Source: J Dev Biol. 2025 Aug 5;13(3):27. doi: 10.3390/jdb13030027 (PMC12372087; doi:10.3390/jdb13030027)
Supplement: Supplementary file 1 [file jdb-13-00027-s001.zip › Table_S2.xls]

## Sheet: GAST_Branch
										Foreground Branch
Branch model (BM)
Model	np	Ln L	Estimates of parameters			Model compared	LRT P-value	Omega for Foreground Branch		Zebrafish
Two ratio Model 2	8	-1167.831939	ω:	ω0=0.16417	ω1=0.00574	Model 0 vs. Two ratio Model 2	0.268108687	[]
Model 0	7	-1168.445138	ω=	0.14019
Branch model (BM)
Model	np	Ln L	Estimates of parameters			Model compared	LRT P-value	Omega for Foreground Branch		Three-Spined Stickleback
Two ratio Model 2	8	-1168.207798	ω:	ω0=0.11223	ω1=0.26494	Model 0 vs. Two ratio Model 2	0.490841992	[]
Model 0	7	-1168.445138	ω=	0.14019
Branch model (BM)
Model	np	Ln L	Estimates of parameters			Model compared	LRT P-value	Omega for Foreground Branch		Zebrafish and Three-Spined Stickleback
Two ratio Model 2	8	-1168.445733	ω:	ω0=0.14029	ω1=1.93270	Model 0 vs. Two ratio Model 2	0.972481332	[]
Model 0	7	-1168.445138	ω=	0.14019
Branch model (BM)
Model	np	Ln L	Estimates of parameters			Model compared	LRT P-value	Omega for Foreground Branch		Japanese Rice Fish
Two ratio Model 2	8	-1168.177200	ω:	ω0=0.19997	ω1=0.08932	Model 0 vs. Two ratio Model 2	0.464146889	[]
Model 0	7	-1168.445138	ω=	0.14019
Branch model (BM)
Model	np	Ln L	Estimates of parameters			Model compared	LRT P-value	Omega for Foreground Branch		Mouse
Two ratio Model 2	8	-1167.742125	ω:	ω0=0.12570	ω1=0.47636	Model 0 vs. Two ratio Model 2	0.235717222	[]
Model 0	7	-1168.445138	ω=	0.14019

## Sheet: CCKBR_Branch
										Foreground Branch
Branch model (BM)
Model	np	Ln L	Estimates of parameters			Model compared	LRT P-value	Omega for Foreground Branch		Chicken
Two ratio Model 2	28	-10137.147118	ω:	ω0=0.08285	ω1=0.04981	Model 0 vs. Two ratio Model 2	0.245934417	[]
Model 0	27	-10137.820244	ω=	0.08193
Branch model (BM)
Model	np	Ln L	Estimates of parameters			Model compared	LRT P-value	Omega for Foreground Branch		Mouse, Echidna and Platypus
Two ratio Model 2	28	-10136.612061	ω:	ω0=0.08084	ω1=0.71672	Model 0 vs. Two ratio Model 2	0.120073192	[]
Model 0	27	-10137.820244	ω=	0.08193
Branch model (BM)
Model	np	Ln L	Estimates of parameters			Model compared	LRT P-value	Omega for Foreground Branch		Mouse
Two ratio Model 2	28	-10136.423879	ω:	ω0=0.08427	ω1=0.04404	Model 0 vs. Two ratio Model 2	0.094692783	[]
Model 0	27	-10137.820244	ω=	0.08193
Branch model (BM)
Model	np	Ln L	Estimates of parameters			Model compared	LRT P-value	Omega for Foreground Branch		Monotremes
Two ratio Model 2	28	-10137.129223	ω:	ω0=0.08283	ω1=0.04633	Model 0 vs. Two ratio Model 2	0.239753627	[]
Model 0	27	-10137.820244	ω=	0.08193
Branch model (BM)
Model	np	Ln L	Estimates of parameters			Model compared	LRT P-value	Omega for Foreground Branch		Echidna
Two ratio Model 2	28	-10137.674091	ω:	ω0=0.08254	ω1=0.04587	Model 0 vs. Two ratio Model 2	0.588746567	[]
Model 0	27	-10137.820244	ω=	0.08193
Branch model (BM)
Model	np	Ln L	Estimates of parameters			Model compared	LRT P-value	Omega for Foreground Branch		Platypus
Two ratio Model 2	28	-10137.722320	ω:	ω0=0.08145	ω1=0.09847	Model 0 vs. Two ratio Model 2	0.658093303	[]
Model 0	27	-10137.820244	ω=	0.08193
Branch model (BM)
Model	np	Ln L	Estimates of parameters			Model compared	LRT P-value	Omega for Foreground Branch		Actinopterygii
Two ratio Model 2	28	-10137.818827	ω:	ω0=0.08198	ω1=0.07752	Model 0 vs. Two ratio Model 2	0.957544409	[]
Model 0	27	-10137.820244	ω=	0.08193
Branch model (BM)
Model	np	Ln L	Estimates of parameters			Model compared	LRT P-value	Omega for Foreground Branch		Zebrafish A and B
Two ratio Model 2	28	-10136.641216	ω:	ω0=0.08495	ω1=0.03061	Model 0 vs. Two ratio Model 2	0.124637425	[]
Model 0	27	-10137.820244	ω=	0.08193
Branch model (BM)
Model	np	Ln L	Estimates of parameters			Model compared	LRT P-value	Omega for Foreground Branch		Zebrafish A
Two ratio Model 2	28	-10137.360142	ω:	ω0=0.08376	ω1=0.06358	Model 0 vs. Two ratio Model 2	0.337421414	[]
Model 0	27	-10137.820244	ω=	0.08193
Branch model (BM)
Model	np	Ln L	Estimates of parameters			Model compared	LRT P-value	Omega for Foreground Branch		Zebrafish B
Two ratio Model 2	28	-10136.710587	ω:	ω0=0.08483	ω1=0.05502	Model 0 vs. Two ratio Model 2	0.136293611	[]
Model 0	27	-10137.820244	ω=	0.08193
Branch model (BM)
Model	np	Ln L	Estimates of parameters			Model compared	LRT P-value	Omega for Foreground Branch		Actinopterygii without Zebrafish
Two ratio Model 2	28	-10137.805621	ω:	ω0=0.08214	ω1=0.06805	Model 0 vs. Two ratio Model 2	0.864212270	[]
Model 0	27	-10137.820244	ω=	0.08193
Branch model (BM)
Model	np	Ln L	Estimates of parameters			Model compared	LRT P-value	Omega for Foreground Branch		Pufferfish and Japanese Rice Fish A
Two ratio Model 2	28	-10137.607308	ω:	ω0=0.08287	ω1=0.06494	Model 0 vs. Two ratio Model 2	0.514021478	[]
Model 0	27	-10137.820244	ω=	0.08193
Branch model (BM)
Model	np	Ln L	Estimates of parameters			Model compared	LRT P-value	Omega for Foreground Branch		Pufferfish A
Two ratio Model 2	28	-10137.551608	ω:	ω0=0.08329	ω1=0.06709	Model 0 vs. Two ratio Model 2	0.463565502	[]
Model 0	27	-10137.820244	ω=	0.08193
Branch model (BM)
Model	np	Ln L	Estimates of parameters			Model compared	LRT P-value	Omega for Foreground Branch		Japanese Rice Fish A
Two ratio Model 2	28	-10137.636217	ω:	ω0=0.08087	ω1=0.10053	Model 0 vs. Two ratio Model 2	0.544066920	[]
Model 0	27	-10137.820244	ω=	0.08193
Branch model (BM)
Model	np	Ln L	Estimates of parameters			Model compared	LRT P-value	Omega for Foreground Branch		Pufferfish and Japanese Rice Fish B, Salmon A+B and TSS A+B
Two ratio Model 2	28	-10137.087961	ω:	ω0=0.07997	ω1=0.32230	Model 0 vs. Two ratio Model 2	0.226205018	[]
Model 0	27	-10137.820244	ω=	0.08193
Branch model (BM)
Model	np	Ln L	Estimates of parameters			Model compared	LRT P-value	Omega for Foreground Branch		Japanese Rice Fish and Pufferfish B, TSS A+B
Two ratio Model 2	28	-10135.706435	ω:	ω0=0.07892	ω1=0.19420	Model 0 vs. Two ratio Model 2	0.039771220	ω1=0.19420
Model 0	27	-10137.820244	ω=	0.08193
Branch model (BM)
Model	np	Ln L	Estimates of parameters			Model compared	LRT P-value	Omega for Foreground Branch		Japanese Rice Fish B
Two ratio Model 2	28	-10137.131522	ω:	ω0=0.08428	ω1=0.05320	Model 0 vs. Two ratio Model 2	0.240537007	[]
Model 0	27	-10137.820244	ω=	0.08193
Branch model (BM)
Model	np	Ln L	Estimates of parameters			Model compared	LRT P-value	Omega for Foreground Branch		Pufferfish B and TSS A+B
Two ratio Model 2	28	-10137.626031	ω:	ω0=0.08101	ω1=0.14365	Model 0 vs. Two ratio Model 2	0.533127925	[]
Model 0	27	-10137.820244	ω=	0.08193
Branch model (BM)
Model	np	Ln L	Estimates of parameters			Model compared	LRT P-value	Omega for Foreground Branch		Pufferfish B
Two ratio Model 2	28	-10137.662566	ω:	ω0=0.08098	ω1=0.09550	Model 0 vs. Two ratio Model 2	0.574411977	[]
Model 0	27	-10137.820244	ω=	0.08193
Branch model (BM)
Model	np	Ln L	Estimates of parameters			Model compared	LRT P-value	Omega for Foreground Branch		Three-Spined Stickleback A and B
Two ratio Model 2	28	-10128.175749	ω:	ω0=0.07407	ω1=0.33278	Model 0 vs. Two ratio Model 2	0.000011235	ω1=0.33278
Model 0	27	-10137.820244	ω=	0.08193
Branch model (BM)
Model	np	Ln L	Estimates of parameters			Model compared	LRT P-value	Omega for Foreground Branch		Three-Spined Stickleback A
Two ratio Model 2	28	-10134.501464	ω:	ω0=0.08212	ω1=0.00331	Model 0 vs. Two ratio Model 2	0.009985060	ω1=0.00331
Model 0	27	-10137.820244	ω=	0.08193
Branch model (BM)
Model	np	Ln L	Estimates of parameters			Model compared	LRT P-value	Omega for Foreground Branch		Three-Spined Stickleback B
Two ratio Model 2	28	-10137.297877	ω:	ω0=0.08142	ω1=0.21933	Model 0 vs. Two ratio Model 2	0.306723019	[]
Model 0	27	-10137.820244	ω=	0.08193
Branch model (BM)
Model	np	Ln L	Estimates of parameters			Model compared	LRT P-value	Omega for Foreground Branch		Salmon A and B
Two ratio Model 2	28	-10137.703769	ω:	ω0=0.08259	ω1=0.07002	Model 0 vs. Two ratio Model 2	0.629345023	[]
Model 0	27	-10137.820244	ω=	0.08193
Branch model (BM)
Model	np	Ln L	Estimates of parameters			Model compared	LRT P-value	Omega for Foreground Branch		Salmon A
Two ratio Model 2	28	-10137.779072	ω:	ω0=0.08231	ω1=0.07400	Model 0 vs. Two ratio Model 2	0.774145672	[]
Model 0	27	-10137.820244	ω=	0.08193
Branch model (BM)
Model	np	Ln L	Estimates of parameters			Model compared	LRT P-value	Omega for Foreground Branch		Salmon B
Two ratio Model 2	28	-10137.811349	ω:	ω0=0.08174	ω1=0.08730	Model 0 vs. Two ratio Model 2	0.893893527	[]
Model 0	27	-10137.820244	ω=	0.08193

## Sheet: GRP_Branch
											Foreground Branch
Branch model (BM)
Model	np	Ln L	Estimates of parameters			Model compared	LRT P-value	Omega for Foreground Branch			Zebrafish
Two ratio Model 2	23	-2683.118339	ω:	ω0=0.21648	ω1=2.01613	Model 0 vs. Two ratio Model 2	0.997236052	[]
Model 0	22	-2683.118333	ω=	0.21648
Branch model (BM)
Model	np	Ln L	Estimates of parameters			Model compared	LRT P-value	Omega for Foreground Branch			Gnathastomes except Zebrafish
Two ratio Model 2	23	-2683.117529	ω:	ω0=0.21626	ω1=119.16831	Model 0 vs. Two ratio Model 2	0.968013501	[]
Model 0	22	-2683.118333	ω=	0.21648
Branch model (BM)
Model	np	Ln L	Estimates of parameters			Model compared	LRT P-value	Omega for Foreground Branch			Actinopterygii except Zebrafish
Two ratio Model 2	23	-2682.541487	ω:	ω0=0.21352	ω1=999.00000	Model 0 vs. Two ratio Model 2	0.282777616	[]
Model 0	22	-2683.118333	ω=	0.21648
Branch model (BM)
Model	np	Ln L	Estimates of parameters			Model compared	LRT P-value	Omega for Foreground Branch			Salmon
Two ratio Model 2	23	-2681.914476	ω:	ω0=0.20313	ω1=1.16854	Model 0 vs. Two ratio Model 2	0.120738568	[]
Model 0	22	-2683.118333	ω=	0.21648
Branch model (BM)
Model	np	Ln L	Estimates of parameters			Model compared	LRT P-value	Omega for Foreground Branch			Pufferfish, TSS and Japanese Rice Fish
Two ratio Model 2	23	-2682.338823	ω:	ω0=0.20773	ω1=1.46737	Model 0 vs. Two ratio Model 2	0.211808769	[]
Model 0	22	-2683.118333	ω=	0.21648
Branch model (BM)
Model	np	Ln L	Estimates of parameters			Model compared	LRT P-value	Omega for Foreground Branch			Pufferfish
Two ratio Model 2	23	-2682.734665	ω:	ω0=0.22427	ω1=0.12240	Model 0 vs. Two ratio Model 2	0.381042446	[]
Model 0	22	-2683.118333	ω=	0.21648
Branch model (BM)
Model	np	Ln L	Estimates of parameters			Model compared	LRT P-value	Omega for Foreground Branch			Japanese Rice Fish and TSS
Two ratio Model 2	23	-2682.995883	ω:	ω0=0.21411	ω1=999.00000	Model 0 vs. Two ratio Model 2	0.620689261	[]
Model 0	22	-2683.118333	ω=	0.21648
Branch model (BM)
Model	np	Ln L	Estimates of parameters			Model compared	LRT P-value	Omega for Foreground Branch			Japanese Rice Fish
Two ratio Model 2	23	-2682.673361	ω:	ω0=0.20519	ω1=0.34720	Model 0 vs. Two ratio Model 2	0.345492484	[]
Model 0	22	-2683.118333	ω=	0.21648
Branch model (BM)
Model	np	Ln L	Estimates of parameters			Model compared	LRT P-value	Omega for Foreground Branch			Three-Spined Stickleback
Two ratio Model 2	23	-2682.658209	ω:	ω0=0.20446	ω1=0.36849	Model 0 vs. Two ratio Model 2	0.337409864	[]
Model 0	22	-2683.118333	ω=	0.21648
Branch model (BM)
Model	np	Ln L	Estimates of parameters			Model compared	LRT P-value	Omega for Foreground Branch			Sarcopterygii
Two ratio Model 2	23	-2682.582875	ω:	ω0=0.21436	ω1=0.74162	Model 0 vs. Two ratio Model 2	0.300738635	[]
Model 0	22	-2683.118333	ω=	0.21648
Branch model (BM)
Model	np	Ln L	Estimates of parameters			Model compared	LRT P-value	Omega for Foreground Branch			West-African Lungfish
Two ratio Model 2	23	-2682.413889	ω:	ω0=0.19822	ω1=0.36267	Model 0 vs. Two ratio Model 2	0.235241079	[]
Model 0	22	-2683.118333	ω=	0.21648
Branch model (BM)
Model	np	Ln L	Estimates of parameters			Model compared	LRT P-value	Omega for Foreground Branch			Sarcopterygii except West-African Lungfish
Two ratio Model 2	23	-2682.853379	ω:	ω0=0.21300	ω1=999.00000	Model 0 vs. Two ratio Model 2	0.466645541	[]
Model 0	22	-2683.118333	ω=	0.21648
Branch model (BM)
Model	np	Ln L	Estimates of parameters			Model compared	LRT P-value	Omega for Foreground Branch			Coelacanth
Two ratio Model 2	23	-2682.037206	ω:	ω0=0.20614	ω1=0.89278	Model 0 vs. Two ratio Model 2	0.141437087	[]
Model 0	22	-2683.118333	ω=	0.21648
Branch model (BM)
Model	np	Ln L	Estimates of parameters			Model compared	LRT P-value	Omega for Foreground Branch			Tetrapods
Two ratio Model 2	23	-2674.103109	ω:	ω0=0.27697	ω1=0.00089	Model 0 vs. Two ratio Model 2	0.000021740	ω1=0.00089
Model 0	22	-2683.118333	ω=	0.21648
Branch model (BM)
Model	np	Ln L	Estimates of parameters			Model compared	LRT P-value	Omega for Foreground Branch			Chicken
Two ratio Model 2	23	-2682.222403	ω:	ω0=0.20399	ω1=0.49857	Model 0 vs. Two ratio Model 2	0.180699705	[]
Model 0	22	-2683.118333	ω=	0.21648
Branch model (BM)
Model	np	Ln L	Estimates of parameters			Model compared	LRT P-value	Omega for Foreground Branch			Mammals
Two ratio Model 2	23	-2680.847521	ω:	ω0=0.23990	ω1=0.01511	Model 0 vs. Two ratio Model 2	0.033080194	ω1=0.01511
Model 0	22	-2683.118333	ω=	0.21648
Branch model (BM)
Model	np	Ln L	Estimates of parameters			Model compared	LRT P-value	Omega for Foreground Branch			Mouse
Two ratio Model 2	23	-2681.023686	ω:	ω0=0.23620	ω1=0.06149	Model 0 vs. Two ratio Model 2	0.040680035	ω1=0.06149
Model 0	22	-2683.118333	ω=	0.21648
Branch model (BM)
Model	np	Ln L	Estimates of parameters			Model compared	LRT P-value	Omega for Foreground Branch			Monotremes
Two ratio Model 2	23	-2682.589135	ω:	ω0=0.22836	ω1=0.10676	Model 0 vs. Two ratio Model 2	0.303581305	[]
Model 0	22	-2683.118333	ω=	0.21648
Branch model (BM)
Model	np	Ln L	Estimates of parameters			Model compared	LRT P-value	Omega for Foreground Branch			Echidna
Two ratio Model 2	23	-2682.909345	ω:	ω0=0.21899	ω1=0.10959	Model 0 vs. Two ratio Model 2	0.517948713	[]
Model 0	22	-2683.118333	ω=	0.21648
Branch model (BM)
Model	np	Ln L	Estimates of parameters			Model compared	LRT P-value	Omega for Foreground Branch			Platypus
Two ratio Model 2	23	-2682.867079	ω:	ω0=0.22344	ω1=0.10955	Model 0 vs. Two ratio Model 2	0.478400197	[]
Model 0	22	-2683.118333	ω=	0.21648

## Sheet: GRPR_Branch
													Foreground Branch
Branch model (BM)
Model	np	Ln L	Estimates of parameters			Model compared	LRT P-value	Omega for Foreground Branch					Zebrafish
Two ratio Model 2	19	-5964.425175	ω:	ω0=0.04370	ω1=7.22497	Model 0 vs. Two ratio Model 2	0.997236052	[]
Model 0	18	-5964.425169	ω=	0.04370
Branch model (BM)
Model	np	Ln L	Estimates of parameters			Model compared	LRT P-value	Omega for Foreground Branch					Gnathastomes except Zebrafish
Two ratio Model 2	19	-5964.423255	ω:	ω0=0.04371	ω1=0.00010	Model 0 vs. Two ratio Model 2	0.950665695	[]
Model 0	18	-5964.425169	ω=	0.04370
Branch model (BM)
Model	np	Ln L	Estimates of parameters			Model compared	LRT P-value	Omega for Foreground Branch					Pufferfish
Two ratio Model 2	19	-5961.853327	ω:	ω0=0.04256	ω1=0.11409	Model 0 vs. Two ratio Model 2	0.023331088	ω1=0.11409
Model 0	18	-5964.425169	ω=	0.04370
Branch model (BM)
Model	np	Ln L	Estimates of parameters			Model compared	LRT P-value	Omega for Foreground Branch					Gnathastomes except Zebrafish and Pufferfish
Two ratio Model 2	19	-5963.301053	ω:	ω0=0.04375	ω1=999.00000	Model 0 vs. Two ratio Model 2	0.133767161	[]
Model 0	18	-5964.425169	ω=	0.04370
Branch model (BM)
Model	np	Ln L	Estimates of parameters			Model compared	LRT P-value	Omega for Foreground Branch					Salmon and Japanese Rice Fish
Two ratio Model 2	19	-5964.117065	ω:	ω0=0.04339	ω1=0.12429	Model 0 vs. Two ratio Model 2	0.432459917	[]
Model 0	18	-5964.425169	ω=	0.04370
Branch model (BM)
Model	np	Ln L	Estimates of parameters			Model compared	LRT P-value	Omega for Foreground Branch					Japanese Rice Fish
Two ratio Model 2	19	-5964.227934	ω:	ω0=0.04294	ω1=0.05619	Model 0 vs. Two ratio Model 2	0.529959089	[]
Model 0	18	-5964.425169	ω=	0.04370
Branch model (BM)
Model	np	Ln L	Estimates of parameters			Model compared	LRT P-value	Omega for Foreground Branch					Salmon
Two ratio Model 2	19	-5964.163983	ω:	ω0=0.04334	ω1=0.06734	Model 0 vs. Two ratio Model 2	0.469831605	[]
Model 0	18	-5964.425169	ω=	0.04370
Branch model (BM)
Model	np	Ln L	Estimates of parameters			Model compared	LRT P-value	Omega for Foreground Branch					Sarcopterygii
Two ratio Model 2	19	-5952.352373	ω:	ω0=0.05086	ω1=0.00194	Model 0 vs. Two ratio Model 2	0.000000893	ω1=0.00194
Model 0	18	-5964.425169	ω=	0.04370
Branch model (BM)
Model	np	Ln L	Estimates of parameters			Model compared	LRT P-value	Omega for Foreground Branch					Coelacanth
Two ratio Model 2	19	-5964.395438	ω:	ω0=0.04427	ω1=0.03984	Model 0 vs. Two ratio Model 2	0.807348301	[]
Model 0	18	-5964.425169	ω=	0.04370
Branch model (BM)
Model	np	Ln L	Estimates of parameters			Model compared	LRT P-value	Omega for Foreground Branch					Sarcopterygii except Coelacanth
Two ratio Model 2	19	-5964.395385	ω:	ω0=0.04311	ω1=0.06968	Model 0 vs. Two ratio Model 2	0.807180041	[]
Model 0	18	-5964.425169	ω=	0.04370
